# Supplementary material for: STAT3 is activated in multicellular spheroids of colon carcinoma cells and mediates expression of IRF9 and interferon stimulated genes
Source: Sci Rep. 2019 Jan 24;9:536. doi: 10.1038/s41598-018-37294-z (PMC6345781; doi:10.1038/s41598-018-37294-z)
Supplement: Supplementary file 2 — Supplementary Table 2 [file 41598_2018_37294_MOESM2_ESM.xlsx]

## Sheet: Blad1
	Supplementary table 2
	Quantification of band intensity was performed using Adobe Photoshop CS6 and nomalized against GAPDH. Data is presented as absolute values normalized to GAPDH and as fold change of the control sample.
	P-STAT is shown as the ratio between Phosphorylated/Total protein and relative to the control sample. The phospho/total ratio was not calculated for the siRNA knockdown samples in Fig. 3a and 3c due to the RNAi mediated reduction of the total protein.
	ND = Not detected (band intensity indistinguishable from background)
	NA= Not applicable (fold change cannot be calculated due to undetectable signal in the control sample)
	Figure 1a
	Normalized to GAPDH						Relative to 2D 24h
		2D 24h	2D 48h	2D 72h	3D 6 days			2D 24h	2D 48h	2D 72h	3D 6 days
	P-STAT3	0.0611126	0.323728	1.70727	2.08348		P-STAT3	1	3.1132	15.7738	27.5976
	STAT3	1.4035	2.38811	2.48569	1.73381		STAT3	1	1.70154	1.77107	1.23534
	IRF9	0	0.0724299	0.419347	1.49872		IRF9	ND	NA	NA	NA
	Figure 1e
	Normalized to GAPDH						Relative to 2D 24h
		2D 24h	2D 48h	2D 72h	3D 6 days			2D 24h	2D 48h	2D 72h	3D 6 days
	P-STAT1	0.0609406	0.055946	0.225274	0.182011		P-STAT1	1	0.496977	1.63967	1.41968
	STAT1	0.189022	0.349171	0.426146	0.397659		STAT1	1	1.84725	2.25448	2.10378
	P-STAT3	0.104038	0.251195	0.238241	0.209474		P-STAT3	1	1.90793	1.3157	1.54287
	STAT3	0.647361	0.81923	1.12672	0.844807		STAT3	1	1.26549	1.74049	1.305
	IRF9	0	0	0	0.220441		IRF9	ND	ND	ND	NA
	Figure 1f left
	Normalized to GAPDH					Relative to Ctrl
		Ctrl	siCTRL	siIRF9			Ctrl	siCTRL	siIRF9
	P-STAT1	0.802536	1.22293	0.33427		P-STAT1	1	1.15907	0.575875
	STAT1	1.89414	2.49024	1.36998		STAT1	1	1.31471	0.723276
	IRF9	2.41585	2.1601	0		IRF9	1	0.894137	ND
	Figure 1f right
	Normalized to GAPDH					Relative to Ctrl
		Ctrl	siCTRL	siIRF9			Ctrl	siCTRL	siIRF9
	P-STAT3	2.0319	1.67785	1.84383		P-STAT3	1	1.12401	0.939773
	STAT3	1.45492	1.06886	1.40487		STAT3	1	0.734654	0.965597
	IRF9	1.62718	1.66355	0.0253247		IRF9	1	1.02235	0.0155635
	Figure 2a left
	Normalized to GAPDH				Relative to DMSO
		DMSO	PYR6			DMSO	PYR6
	P-STAT3	1.71289	0.100188		P-STAT3	1	0.083897
	STAT3	1.70941	1.19174		STAT3	1	0.697168
	IRF9	1.61185	0		IRF9	1	ND
	Figure 2a right
	Normalized to GAPDH				Relative to DMSO
		DMSO	PYR6			DMSO	PYR6
	P-STAT1	2.36996	0.156952		P-STAT1	1	0.128667
	STAT1	2.85396	1.46895		STAT1	1	0.514706
	IRF9	1.46975	0.166476		IRF9	1	0.113268
	Figure 2b left
	Normalized to GAPDH				Relative to DMSO
		DMSO	RUXO			DMSO	RUXO
	P-STAT3	1.42649	0		P-STAT3	1	ND
	STAT3	1.46283	0.968489		STAT3	1	0.662064
	IRF9	1.17563	0.264148		IRF9	1	0.224686
	Figure 2b right
	Normalized to GAPDH				Relative to DMSO
		DMSO	RUXO			DMSO	RUXO
	P-STAT1	1.1226	0		P-STAT1	1	ND
	STAT1	1.97198	0.402194		STAT1	1	0.203954
	IRF9	0.908424	0		IRF9	1	ND
	Figure 2d left
	Normalized to GAPDH					Relative to DMSO
		DMSO	SC144	AQ			DMSO	SC144	AQ
	P-STAT3	1.44537	0.457614	0.255618		P-STAT3	1	0.41347	0.211644
	STAT3	1.4064	1.07692	1.17521		STAT3	1	0.765729	0.835615
	IRF9	1.4739	0.13383	0.494733		IRF9	1	0.0908	0.335662
	Figure 2d right
	Normalized to GAPDH					Relative to DMSO
		DMSO	SC144	AQ			DMSO	SC144	AQ
	P-STAT1	2.65378	0	0.192222		P-STAT1	1	ND	0.166662
	STAT1	2.85993	0.53955	1.24296		STAT1	1	0.188658	0.434613
	IRF9	1.79551	0.37219	0.69		IRF9	1	0.207289	0.384292
	Figure 2f left
	Normalized to GAPDH								Relative to CTRL
		CTRL	CM	PYR6	RUXO	SC144	AQ			CTRL	CM	PYR6	RUXO	SC144	AQ
	P-STAT3	0.524565	0.648593	0.0291673	0.0970201	0	0.160748		P-STAT3	1	2.43594	0.150871	0.732634	ND	1.47888
	STAT3	1.21443	0.616422	0.447572	0.306584	0.0478687	0.251644		STAT3	1	0.507581	0.368544	0.25245	0.0394165	0.207211
	IRF9	0.0657625	0.584122	0.125565	0.138323	0.0440061	0.106094		IRF9	1	8.8823	1.90937	2.10337	0.669166	1.61329
	Figure 2f right
	Normalized to GAPDH								Relative to CTRL
		CTRL	CM	PYR6	RUXO	SC144	AQ			CTRL	CM	PYR6	RUXO	SC144	AQ
	P-STAT1	0.801241	1.87185	0.666667	0.64082	0.138966	0.635978		P-STAT1	1	1.67701	0.884301	1.10538	0.390133	1.03168
	STAT1	1.06281	1.48056	1	0.768984	0.472485	0.817686		STAT1	1	1.39307	0.940905	0.723541	0.444563	0.769365
	IRF9	0.0485914	0.604032	0.181333	0.0977251	0.0525292	0.246517		IRF9	1	12.4308	3.7318	2.01116	1.08104	5.07327
	Figure 3a left
	Normalized to GAPDH					Relative to CTRL
		CTRL	siCTRL	siSTAT1			CTRL	siCTRL	siSTAT1
	P-STAT3	1.08696	1.2	0.536585		P-STAT3	1	1.12	0.968
	STAT3	0.956522	0.942857	0.487805		STAT3	1	0.985714	0.509978
	Figure 3a right
	Normalized to GAPDH					Relative to CTRL
		CTRL	siCTRL	siSTAT1			CTRL	siCTRL	siSTAT1
	P-STAT1	0.595745	0.888889	0.210526		P-STAT1*	1	1.49206	0.353383
	STAT1	0.787234	1.44444	0.105263		STAT1	1	1.83483	0.133713
	IRF9	0.361702	0.694444	0.315789		IRF9	1	1.91993	0.873065
						*The ratio between phosphorylated/total STAT was not calculated. Data is presented as relative of CTRL.
	Figure 3c left
	Normalized to GAPDH					Relative to CTRL
		CTRL	siCTRL	siSTAT3			CTRL	siCTRL	siSTAT3
	P-STAT3	2	1.70732	0.810811		P-STAT3*	1	0.853659	0.405405
	STAT3	1.23256	0.902439	0.594595		STAT3	1	0.732168	0.482407
						*The ratio between phosphorylated/total STAT was not calculated. Data is presented as relative of CTRL.
	Figure 3c right
	Normalized to GAPDH					Relative to CTRL
		CTRL	siCTRL	siSTAT3			CTRL	siCTRL	siSTAT3
	P-STAT1	0.885714	1.35484	0.296296		P-STAT1	1	1.15262	0.758231
	STAT1	1.62857	2.16129	0.718519		STAT1	1	1.32711	0.441196
	IRF9	2.11429	1.70968	0.148148		IRF9	1	0.808631	0.0700701
	Figure 3f left
	Normalized to GAPDH								Relative to DLD1 2D
		DLD1		A4		A4wt				DLD1		A4		A4wt
		2D	3D	2D	3D	2D	3D			2D	3D	2D	3D	2D	3D
	PSTAT3	0.402299	0.353659	0	0	0.341772	0.2		PSTAT3	1	0.916717	ND	ND	0.771429	0.652265
	STAT3	1.1954	1.14634	0	0	1.31646	0.911111		STAT3	1	0.958959	ND	ND	1.10127	0.762179
	IRF9	0	0.292683	0	0.188235	0.151899	0.9		IRF9	ND	NA	ND	NA	NA	NA
	Figure 3f rigth
	Normalized to GAPDH								Relative to DLD1 2D
		DLD1		A4		A4wt				DLD1		A4		A4wt
		2D	3D	2D	3D	2D	3D			2D	3D	2D	3D	2D	3D
	PSTAT1	1.19355	0.746479	0.403846	0.0930233	1.02439	0.277778		PSTAT1	1	1.20222	0.592793	0.211712	1.27027	0.488565
	STAT1	1.51613	0.788732	0.865385	0.55814	1.02439	0.722222		STAT1	1	0.520228	0.570786	0.368135	0.675662	0.476359
	Supp. Fig. S1a left
	Normalized to GAPDH						Relative to 24h
		24h	48h	72h	6 days			24h	48h	72h	6 days
	P-STAT1	0.27027	0.432432	0.232558	0.54717		P-STAT1	1	1.67273	1.53333	1.6675
	STAT1	0.621622	0.594595	0.348837	0.754717		STAT1	1	0.956522	0.561173	1.21411
	Supp. Fig. S1a right
	Normalized to GAPDH						Relative to 24h
		24h	48h	72h	6 days			24h	48h	72h	6 days
	P-STAT2	0.105263	0.421053	0.6	0.827586		P-STAT2	1	2.04444	1.875	2.875
	STAT2	0.605263	1.18421	1.84	1.65517		STAT2	1	1.95652	3.04	2.73463
	Supp. Fig. S2a left
	Normalized to GAPDH				Relative to Ctrl
		Ctrl	CM			Ctrl	CM
	P-STAT3	0.254545	0.629032		P-STAT3	1	2.02959
	STAT3	0.927273	1.12903		STAT3	1	1.21758
	IRF9	0.145455	0.887097		IRF9	1	6.09879
	Supp. Fig. S2a right
	Normalized to GAPDH				Relative to Ctrl
		Ctrl	CM			Ctrl	CM
	P-STAT1	0.659091	1.5625		P-STAT1	1	1.72414
	STAT1	1.18182	1.625		STAT1	1	1.375
	P-STAT2	0.386364	0.75		P-STAT2	1	1.94118
	STAT2	1.88636	2.125		STAT2	1	1.12651
	IRF9	0	0.65625		IRF9	ND	NA
	Sup. Fig. S2c left
	Normalized to GAPDH									Relative to Ctrl
		Ctrl	30	1	2	4	8	24			Ctrl	30	1	2	4	8	24
	PSTAT3	0.461538	1.56	2.34615	0.6	0.0606061	0.0645161	1.26923		PSTAT3	1	3.06159	4.58912	1.41304	0.200617	0.216667	2.79297
	STAT3	2.5	2.76	2.76923	2.3	1.63636	1.6129	2.46154		STAT3	1	1.104	1.10769	0.92	0.654545	0.645161	0.984615
	IRF9	0.192308	0.16	0.115385	0.166667	0.151515	0.129032	2.03846		IRF9	1	0.832	0.6	0.866667	0.787879	0.670968	10.6
	Sup. Fig. S2c right
	Normalized to GAPDH						Relative to Ctrl 8
		Ctrl 8	8	12	16			Ctrl 8	8	12	16
	PSTAT3	0.944444	1.05263	2.2	1.90476		PSTAT3	1	1.42602	3.28665	2.68908
	STAT3	4.44444	3.47368	3.15	3.33333		STAT3	1	0.781579	0.70875	0.75
	IRF9	0.222222	0.263158	3.6	4.14286		IRF9	1	1.18421	16.2	18.6429
	Supp. Fig. 3a
	Normalized to GAPDH								Relative to CTRL
		CTRL	IgG	aIL6	IgG	aIL6	aIL6			CTRL	IgG	aIL6	IgG	aIL6	aIL6
	CM	-	+	+	-	-	-		CM	-	+	+	-	-	-
	IL6	-	-	-	+	+	+		IL6	-	-	-	+	+	+
	PSTAT3	0.655172	1.37705	1.76364	2.4186	1.97561	0.755556		PSTAT3	1	1.67368	2.21786	2.63732	2.97299	5,3*
	STAT3	0.913793	1.14754	1.10909	1.27907	0.926829	0.2		STAT3	1	1.2558	1.21372	1.39974	1.01427	0.218868
										*Note the decreased levels of total STAT3
	Supp. Fig. 3c left
	Normalized to GAPDH									Relative to CTRL
		CTRL	IgG	aOSM	aOSM		IgG	aOSM			CTRL	IgG	aOSM	aOSM		IgG	aOSM
	CM	-	+	+	+		-	-		CM	-	+	+	+		-	-
	OSM	-	-	-	-		+	+		OSM	-	-	-	-		+	+
	PSTAT3	0.6	3.625	5.16667	3.57143		4.7	1.58824		PSTAT3	1	4.56481	3.875	3.26923		9.9875	3.32609
	STAT3	5.1	6.75	11.3333	9.28571		4	4.05882		STAT3	1	1.32353	2.22222	1.82073		0.784314	0.795848
	Supp. Fig. 3c right
	Normalized to GAPDH				Relative to IgG
		IgG	aOSM			IgG	aOSM
	CM	+	+		CM	+	+
	P-STAT3	0.289855	0.246914		P-STAT3	1	1.01429
	STAT3	1.02899	0.864198		STAT3	1	0.839854
	IRF9	0.15942	0.111111		IRF9	1	0.69697
